# Supplementary material for: A New Method to Sort Differentiating Osteoclasts into Defined Homogeneous Subgroups
Source: Cells. 2022 Dec 8;11(24):3973. doi: 10.3390/cells11243973 (PMC9777285; doi:10.3390/cells11243973)
Supplement: Supplementary file 1 [file cells-11-03973-s001.zip]

Archive with 1 entries (1 files):
- cells-2051878-supplementary.pdf
